# Supplementary material for: Impact of delayed type hypersensitivity arthritis on development of heart failure by aortic constriction in mice
Source: PLoS One. 2022 Jan 25;17(1):e0262821. doi: 10.1371/journal.pone.0262821 (PMC8789180; doi:10.1371/journal.pone.0262821)
Supplement: S1 File — (XLSX) [file pone.0262821.s004.xlsx]

## Sheet: Animal weight
				Weight by date																																	Weight by group
# Cage	# Animal	Weight (g)	Operation	2019-04-01	2019-04-02	2019-04-03	2019-04-04	2019-04-05	2019-04-08	2019-04-09	2019-04-10	2019-04-11	2019-04-12	2019-04-15	2019-04-16	2019-04-17	2019-04-18	2019-04-19	2019-04-22	2019-04-23	2019-04-24	2019-04-25	2019-04-26	2019-04-29	2019-04-30	2019-05-01	2019-05-02	2019-05-03	2019-05-04	2019-05-05	2019-05-06	2019-05-07	2019-05-08	2019-05-09	2019-05-10		# Cage	# Animal	Weight (g)	Operation
RA 1	RA 1.1	24.2	Sham	24.77					26.2					26.2					27.69					26.8							28.6						RA 1	RA 1.2	26	Sham
RA 1	RA 1.2	26	Sham	26.09					27.7					28.9					29.14					29.5							29.4						RA 2	RA 2.5	26.7	Sham
RA 1	RA 1.3	25.4	0.55	25.66					27.2					28.1					28.82					28							28.8						RA 4	RA 4.2	26.5	Sham
RA 1	RA 1.4	25.1	0.66	25.91					25.7					26					27.41					26.7							27						RA 5	RA 5.3	25.8	Sham
RA 1	RA 1.5	25.3	0.55	22.91					24					26.3					26.85					27.1							27.1						RA 6	RA 6.3	23.1	Sham
RA 2	RA 2.1	23.3	Sham	24.41					24.9					27					26.69					26.8							27.5						RA 7	RA 7.4	24.1	Sham
RA 2	RA 2.2	25.6	0.66	27.73					28.1					30.1					32.1					31.4							31.6						RA 10	RA 10.3	26	Sham
RA 2	RA 2.3	24.5	0.55	23.76					24.8					27.1					28.16					27.6							28.7						RA 1	RA 1.1	24.2	Sham
RA 2	RA 2.4	25.5	0.66	28.04					28.8					31					31.61					31.9							31.3						RA 2	RA 2.1	23.3	Sham
RA 2	RA 2.5	26.7	Sham	27.28					27					29.1					29.52					29.5							29.6						RA 3	RA 3.1	24.1	Sham
RA 3	RA 3.1	24.1	Sham		25.98					26.4					26.4					28.34					27.9							28.6					RA 4	RA 4.5	25.8	Sham
RA 3	RA 3.2	24.4	0.55		23.02					25.7					27.8					29					28.6							28.9					RA 6	RA 6.1	24.1	Sham
RA 3	RA 3.3	24.7	0.66		26.7					26.8					27.6					29.1					28.5							28.8					RA 6	RA 6.4	24.1	Sham
RA 3	RA 3.4	24.7	0.55		24.99					26.6					28.6					29.9					30.3							29.4					RA 8	RA 8.5	26.2	Sham
RA 3	RA 3.5	25.3	0.66		27.7					28.3					29.6					31.1					30.6							31					RA 2	RA 2.4	25.5	0.66
RA 4	RA 4.1	24.8	0.55		24.01					25.8					25.7					26.75					26.8							27.2					RA 3	RA 3.5	25.3	0.66
RA 4	RA 4.2	26.5	Sham		27.87					28.8					30.5					32.1					33.1							32.9					RA 5	RA 5.1	25.4	0.66
RA 4	RA 4.3	25	0.66		26.99					27					26.4					28.1					27.7							28.5					RA 7	RA 7.1	25.6	0.66
RA 4	RA 4.4	24.4	0.55		24.22					25.4					27.1					28.55					28.6							28.1					RA 8	RA 8.1	24.7	0.66
RA 4	RA 4.5	25.8	Sham		27.37					27.6					28.8					30.47					31.5							31.6					RA 8	RA 8.3	25.1	0.66
RA 5	RA 5.1	25.4	0.66			27.93					28.3					29.65					31.1					31.1							31.04				RA 9	RA 9.5	25.6	0.66
RA 5	RA 5.2	25.1	0.55			25.94					27.5					27.25					30.3					27.4							27.69				RA 10	RA 10.5	25.3	0.66
RA 5	RA 5.3	25.8	Sham			28.03					27.9					28.83					28					30.9							29.66				RA 1	RA 1.4	25.1	0.66
RA 5	RA 5.4	25.6	0.66			27.05					26.5					26.39					27.8					28.1							27.35				RA 2	RA 2.2	25.6	0.66
RA 5	RA 5.5	24.9	0.55			25.83					26.1					27					28.2					28.1							27.62				RA 3	RA 3.3	24.7	0.66
RA 6	RA 6.1	24.1	Sham			25.53					26.2					26.44					28					28.5							28.11				RA 4	RA 4.3	25	0.66
RA 6	RA 6.2	25.5	0.66			29.2					28.8					28.25					29.7					29.3							29.21				RA 5	RA 5.4	25.6	0.66
RA 6	RA 6.3	23.1	Sham			24.37					24.2					25.79					26.6					26.9							27.46				RA 6	RA 6.2	25.5	0.66
RA 6	RA 6.4	24.1	Sham			25.55					25.1					25.25					26.9					26.1							25.9				RA 7	RA 7.3	24.9	0.66
RA 6	RA 6.5	25.5	0.55			26.37					28.6					29.73					31.2					32.1							31.38				RA 9	RA 9.3	25.1	0.66
RA 7	RA 7.1	25.6	0.66				28.81					28.7					29.21					29.9				30								30.6			RA 10	RA 10.2	25.1	0.66
RA 7	RA 7.2	24.6	0.55				26.57					26.7					27.8					29.25				29.7								30			RA 1	RA 1.5	25.3	0.55
RA 7	RA 7.3	24.9	0.66				27.98					27.8					28.41					29.4				28.9								30.3			RA 3	RA 3.2	24.4	0.55
RA 7	RA 7.4	24.1	Sham				24.9					24.7					26.43					26.4				27.4								27.3			RA 3	RA 3.4	24.7	0.55
RA 7	RA 7.5	25	0.55				27.38					26.9					28.58					29.4				29.1								29.5			RA 4	RA 4.4	24.4	0.55
RA 8	RA 8.1	24.7	0.66				27.56					27.1					28.29					29				29.5								29.1			RA 5	RA 5.5	24.9	0.55
RA 8	RA 8.2	25.6	0.55				28.25					28.6					30.06					31				31.6								31.1			RA 6	RA 6.5	25.5	0.55
RA 8	RA 8.3	25.1	0.66				27.11					27.9					29.79					30.7				30.9								30.9			RA 8	RA 8.2	25.6	0.55
RA 8	RA 8.4	24.8	0.55				25.93					26.3					29					27.2				27.4								27.4			RA 9	RA 9.2	24.6	0.55
RA 8	RA 8.5	26.2	Sham				28.67					28.5					29.8					30.05				30.1								29.9			RA 9	RA 9.4	24.6	0.55
RA 9	RA 9.1	24.5	0.66					27.65					28.3					29.16																			RA 10	RA 10.4	24.7	0.55
RA 9	RA 9.2	24.6	0.55					26.3					27.2					28.3					29						28.5						28.57		RA 1	RA 1.3	25.4	0.55
RA 9	RA 9.3	25.1	0.66					28.46					28.6					29.16					30.2						29.9						29.26		RA 2	RA 2.3	24.5	0.55
RA 9	RA 9.4	24.6	0.55					26.18					26.1					27.6					28.5						29.1						28.85		RA 4	RA 4.1	24.8	0.55
RA 9	RA 9.5	25.6	0.66					29.2					29.7					31.6					31.6						31.1						31.21		RA 5	RA 5.2	25.1	0.55
RA 10	RA 10.1	25.2	0.55					25.61					28					28.98					30.25						30						30.2		RA 7	RA 7.2	24.6	0.55
RA 10	RA 10.2	25.1	0.66					26.02					27.6					28.51					28.2						29.3						28.24		RA 7	RA 7.5	25	0.55
RA 10	RA 10.3	26	Sham					27.88					28.9					29.56					30						30.2						29.63		RA 8	RA 8.4	24.8	0.55
RA 10	RA 10.4	24.7	0.55					24.4					26.4					28.47					28.8						29.8						29.09		RA 10	RA 10.1	25.2	0.55
RA 10	RA 10.5	25.3	0.66					27.47					29					29.06					29.55						30						29.83
		Mean	St.dev
		25.034	0.715153

## Sheet: Delta weight development
																									Group	week 0	1	2	3	4
	RA-induction	1 week post RA	delta 1 week post RA		2 weeks post RA	delta 2 weeks post RA		3 weeks post RA	delta 3 weeks post RA		4 weeks post RA	delta 4 weeks post RA			# Animal	Operation	0	1	2	3	4		n=7	Sham RA-	Mean	0	1.41571	1.79429	2.61429	2.39286
RA 1.1	26.2	26.2	0		27.69	1.49		26.8	0.6		28.6	2.4			RA 1.2	Sham	0	1.2	1.44	1.8	1.7				Stdavp		0.467787	0.974516	0.879007	1.02802
RA 1.2	27.7	28.9	1.2		29.14	1.44		29.5	1.8		29.4	1.7			RA 2.5	Sham	0	2.1	2.52	2.5	2.6		n=7	Sham RA+	Mean	0	0.712857	1.89143	1.82857	2.18714
RA 1.3	27.2	28.1	0.9		28.82	1.62		28	0.8		28.8	1.6			RA 4.2	Sham	0	1.7	3.3	4.3	4.1				Stdavp		0.761853	0.425052	0.99098	0.935257
RA 1.4	25.7	26	0.3		27.41	1.71		26.7	1		27	1.3			RA 5.3	Sham	0	0.93	0.1	3	1.76		n=8	0.66 RA-	Mean	0	1.3125	2.095	2.1625	2.1475
RA 1.5	24	26.3	2.3		26.85	2.85		27.1	3.1		27.1	3.1			RA 6.3	Sham	0	1.59	2.4	2.7	3.26				Stdavp		0.696702	0.811357	0.769639	0.683058
RA 2.1	24.9	27	2.1		26.69	1.79		26.8	1.9		27.5	2.6			RA 7.4	Sham	0	1.73	1.7	2.7	2.6		n=9	0.66 RA+	Mean	0	0.478	1.67889	1.43333	1.48444
RA 2.2	28.1	30.1	2		32.1	4		31.4	3.3		31.6	3.5			RA 10.3	Sham	0	0.66	1.1	1.3	0.73				Stdavp		0.733018	0.944933	0.773161	0.962844
RA 2.3	24.8	27.1	2.3		28.16	3.36		27.6	2.8		28.7	3.9			RA 1.1	Sham	0	0	1.49	0.6	2.4		n=10	0.55 RA-	Mean	0	1.626	2.63	2.91	2.541
RA 2.4	28.8	31	2.3		31.61	2.81		31.9	3.1		31.3	2.5			RA 2.1	Sham	0	2.1	1.79	1.9	2.6				Stdavp		0.459852	0.484355	0.690579	0.581162
RA 2.5	27	29.1	2.1		29.52	2.52		29.5	2.5		29.6	2.6			RA 3.1	Sham	0	0	1.94	1.5	2.2		n=8	0.55 RA+	Mean	0	1.16375	2.11625	1.6	2.03625
RA 3.1	26.4	26.4	0		28.34	1.94		27.9	1.5		28.6	2.2			RA 4.5	Sham	0	1.2	2.87	3.9	4				Stdavp		0.976011	0.825635	1.00374	1.13444
RA 3.2	25.7	27.8	2.1		29	3.3		28.6	2.9		28.9	3.2			RA 6.1	Sham	0	0.24	1.8	2.3	1.91
RA 3.3	26.8	27.6	0.8		29.1	2.3		28.5	1.7		28.8	2			RA 6.4	Sham	0	0.15	1.8	1	0.8
RA 3.4	26.6	28.6	2		29.9	3.3		30.3	3.7		29.4	2.8			RA 8.5	Sham	0	1.3	1.55	1.6	1.4
RA 3.5	28.3	29.6	1.3		31.1	2.8		30.6	2.3		31	2.7			RA 2.4	0.66	0	2.3	2.81	3.1	2.5
RA 4.1	25.8	25.7	-0.1		26.75	0.95		26.8	1		27.2	1.4			RA 3.5	0.66	0	1.3	2.8	2.3	2.7
RA 4.2	28.8	30.5	1.7		32.1	3.3		33.1	4.3		32.9	4.1			RA 5.1	0.66	0	1.35	2.8	2.8	2.74
RA 4.3	27	26.4	-0.6		28.1	1.1		27.7	0.7		28.5	1.5			RA 7.1	0.66	0	0.51	1.2	1.3	1.9
RA 4.4	25.4	27.1	1.7		28.55	3.15		28.6	3.2		28.1	2.7			RA 8.1	0.66	0	1.19	1.9	2.4	2
RA 4.5	27.6	28.8	1.2		30.47	2.87		31.5	3.9		31.6	4			RA 8.3	0.66	0	1.89	2.8	3	3
RA 5.1	28.3	29.65	1.35		31.1	2.8		31.1	2.8		31.04	2.74			RA 9.5	0.66	0	1.9	1.9	1.4	1.51
RA 5.2	27.5	27.25	-0.25		30.3	2.8		27.4	-0.1		27.69	0.19			RA 10.5	0.66	0	0.06	0.55	1	0.83
RA 5.3	27.9	28.83	0.93		28	0.1		30.9	3		29.66	1.76			RA 1.4	0.66	0	0.3	1.71	1	1.3
RA 5.4	26.5	26.39	-0.11		27.8	1.3		28.1	1.6		27.35	0.85			RA 2.2	0.66	0	2	4	3.3	3.5
RA 5.5	26.1	27	0.9		28.2	2.1		28.1	2		27.62	1.52			RA 3.3	0.66	0	0.8	2.3	1.7	2
RA 6.1	26.2	26.44	0.24		28	1.8		28.5	2.3		28.11	1.91			RA 4.3	0.66	0	-0.6	1.1	0.7	1.5
RA 6.2	28.8	28.25	-0.55		29.7	0.9		29.3	0.5		29.21	0.41			RA 5.4	0.66	0	-0.11	1.3	1.6	0.85
RA 6.3	24.2	25.79	1.59		26.6	2.4		26.9	2.7		27.46	3.26			RA 6.2	0.66	0	-0.55	0.9	0.5	0.41
RA 6.4	25.1	25.25	0.15		26.9	1.8		26.1	1		25.9	0.8			RA 7.3	0.66	0	0.61	1.6	1.1	2.5
RA 6.5	28.6	29.73	1.13		31.2	2.6		32.1	3.5		31.38	2.78			RA 9.3	0.66	0	0.56	1.6	1.3	0.66
RA 7.1	28.7	29.21	0.51		29.9	1.2		30	1.3		30.6	1.9			RA 10.2	0.66	0	0.91	0.6	1.7	0.64
RA 7.2	26.7	27.8	1.1		29.25	2.55		29.7	3		30	3.3			RA 9.1	0.66	0	0.86
RA 7.3	27.8	28.41	0.61		29.4	1.6		28.9	1.1		30.3	2.5			RA 1.5	0.55	0	2.3	2.85	3.1	3.1
RA 7.4	24.7	26.43	1.73		26.4	1.7		27.4	2.7		27.3	2.6			RA 3.2	0.55	0	2.1	3.3	2.9	3.2
RA 7.5	26.9	28.58	1.68		29.4	2.5		29.1	2.2		29.5	2.6			RA 3.4	0.55	0	2	3.3	3.7	2.8
RA 8.1	27.1	28.29	1.19		29	1.9		29.5	2.4		29.1	2			RA 4.4	0.55	0	1.7	3.15	3.2	2.7
RA 8.2	28.6	30.06	1.46		31	2.4		31.6	3		31.1	2.5			RA 5.5	0.55	0	0.9	2.1	2	1.52
RA 8.3	27.9	29.79	1.89		30.7	2.8		30.9	3		30.9	3			RA 6.5	0.55	0	1.13	2.6	3.5	2.78
RA 8.4	26.3	29	2.7		27.2	0.9		27.4	1.1		27.4	1.1			RA 8.2	0.55	0	1.46	2.4	3	2.5
RA 8.5	28.5	29.8	1.3		30.05	1.55		30.1	1.6		29.9	1.4			RA 9.2	0.55	0	1.1	1.8	1.3	1.37
RA 9.1	28.3	29.16	0.86												RA 9.4	0.55	0	1.5	2.4	3	2.75
RA 9.2	27.2	28.3	1.1		29	1.8		28.5	1.3		28.57	1.37			RA 10.4	0.55	0	2.07	2.4	3.4	2.69
RA 9.3	28.6	29.16	0.56		30.2	1.6		29.9	1.3		29.26	0.66			RA 1.3	0.55	0	0.9	1.62	0.8	1.6
RA 9.4	26.1	27.6	1.5		28.5	2.4		29.1	3		28.85	2.75			RA 2.3	0.55	0	2.3	3.36	2.8	3.9
RA 9.5	29.7	31.6	1.9		31.6	1.9		31.1	1.4		31.21	1.51			RA 4.1	0.55	0	-0.1	0.95	1	1.4
RA 10.1	28	28.98	0.98		30.25	2.25		30	2		30.2	2.2			RA 5.2	0.55	0	-0.25	2.8	-0.1	0.19
RA 10.2	27.6	28.51	0.91		28.2	0.6		29.3	1.7		28.24	0.64			RA 7.2	0.55	0	1.1	2.55	3	3.3
RA 10.3	28.9	29.56	0.66		30	1.1		30.2	1.3		29.63	0.73			RA 7.5	0.55	0	1.68	2.5	2.2	2.6
RA 10.4	26.4	28.47	2.07		28.8	2.4		29.8	3.4		29.09	2.69			RA 8.4	0.55	0	2.7	0.9	1.1	1.1
RA 10.5	29	29.06	0.06		29.55	0.55		30	1		29.83	0.83			RA 10.1	0.55	0	0.98	2.25	2	2.2

## Sheet: Weight development
# Cage	# Animal	Weight (g) before ORAB	Operation	1 week	2 weeks	3 weeks	4 weeks	5 weeks	6 weeks
RA 1	RA 1.1	24.2	Sham	24.77	26.2	26.2	27.69	26.8	28.6
RA 1	RA 1.2	26	Sham	26.09	27.7	28.9	29.14	29.5	29.4
RA 1	RA 1.3	25.4	0.55	25.66	27.2	28.1	28.82	28	28.8
RA 1	RA 1.4	25.1	0.66	25.91	25.7	26	27.41	26.7	27
RA 1	RA 1.5	25.3	0.55	22.91	24	26.3	26.85	27.1	27.1
RA 2	RA 2.1	23.3	Sham	24.41	24.9	27	26.69	26.8	27.5
RA 2	RA 2.2	25.6	0.66	27.73	28.1	30.1	32.1	31.4	31.6
RA 2	RA 2.3	24.5	0.55	23.76	24.8	27.1	28.16	27.6	28.7
RA 2	RA 2.4	25.5	0.66	28.04	28.8	31	31.61	31.9	31.3
RA 2	RA 2.5	26.7	Sham	27.28	27	29.1	29.52	29.5	29.6
RA 3	RA 3.1	24.1	Sham	25.98	26.4	26.4	28.34	27.9	28.6
RA 3	RA 3.2	24.4	0.55	23.02	25.7	27.8	29	28.6	28.9
RA 3	RA 3.3	24.7	0.66	26.7	26.8	27.6	29.1	28.5	28.8
RA 3	RA 3.4	24.7	0.55	24.99	26.6	28.6	29.9	30.3	29.4
RA 3	RA 3.5	25.3	0.66	27.7	28.3	29.6	31.1	30.6	31
RA 4	RA 4.1	24.8	0.55	24.01	25.8	25.7	26.75	26.8	27.2
RA 4	RA 4.2	26.5	Sham	27.87	28.8	30.5	32.1	33.1	32.9
RA 4	RA 4.3	25	0.66	26.99	27	26.4	28.1	27.7	28.5
RA 4	RA 4.4	24.4	0.55	24.22	25.4	27.1	28.55	28.6	28.1
RA 4	RA 4.5	25.8	Sham	27.37	27.6	28.8	30.47	31.5	31.6
RA 5	RA 5.1	25.4	0.66	27.93	28.3	29.65	31.1	31.1	31.04
RA 5	RA 5.2	25.1	0.55	25.94	27.5	27.25	30.3	27.4	27.69
RA 5	RA 5.3	25.8	Sham	28.03	27.9	28.83	28	30.9	29.66
RA 5	RA 5.4	25.6	0.66	27.05	26.5	26.39	27.8	28.1	27.35
RA 5	RA 5.5	24.9	0.55	25.83	26.1	27	28.2	28.1	27.62
RA 6	RA 6.1	24.1	Sham	25.53	26.2	26.44	28	28.5	28.11
RA 6	RA 6.2	25.5	0.66	29.2	28.8	28.25	29.7	29.3	29.21
RA 6	RA 6.3	23.1	Sham	24.37	24.2	25.79	26.6	26.9	27.46
RA 6	RA 6.4	24.1	Sham	25.55	25.1	25.25	26.9	26.1	25.9
RA 6	RA 6.5	25.5	0.55	26.37	28.6	29.73	31.2	32.1	31.38
RA 7	RA 7.1	25.6	0.66	28.81	28.7	29.21	29.9	30	30.6
RA 7	RA 7.2	24.6	0.55	26.57	26.7	27.8	29.25	29.7	30
RA 7	RA 7.3	24.9	0.66	27.98	27.8	28.41	29.4	28.9	30.3
RA 7	RA 7.4	24.1	Sham	24.9	24.7	26.43	26.4	27.4	27.3
RA 7	RA 7.5	25	0.55	27.38	26.9	28.58	29.4	29.1	29.5
RA 8	RA 8.1	24.7	0.66	27.56	27.1	28.29	29	29.5	29.1
RA 8	RA 8.2	25.6	0.55	28.25	28.6	30.06	31	31.6	31.1
RA 8	RA 8.3	25.1	0.66	27.11	27.9	29.79	30.7	30.9	30.9
RA 8	RA 8.4	24.8	0.55	25.93	26.3	29	27.2	27.4	27.4
RA 8	RA 8.5	26.2	Sham	28.67	28.5	29.8	30.05	30.1	29.9
RA 9	RA 9.1	24.5	0.66	27.65	28.3	29.16
RA 9	RA 9.2	24.6	0.55	26.3	27.2	28.3	29	28.5	28.57
RA 9	RA 9.3	25.1	0.66	28.46	28.6	29.16	30.2	29.9	29.26
RA 9	RA 9.4	24.6	0.55	26.18	26.1	27.6	28.5	29.1	28.85
RA 9	RA 9.5	25.6	0.66	29.2	29.7	31.6	31.6	31.1	31.21
RA 10	RA 10.1	25.2	0.55	25.61	28	28.98	30.25	30	30.2
RA 10	RA 10.2	25.1	0.66	26.02	27.6	28.51	28.2	29.3	28.24
RA 10	RA 10.3	26	Sham	27.88	28.9	29.56	30	30.2	29.63
RA 10	RA 10.4	24.7	0.55	24.4	26.4	28.47	28.8	29.8	29.09
RA 10	RA 10.5	25.3	0.66	27.47	29	29.06	29.55	30	29.83
RA 1	RA 1.1	24.2	Sham	24.77	26.2	26.2	27.69	26.8	28.6		0.969325	1.38664	1.18735	1.48049	1.35156	1.85527	1.68931
RA 2	RA 2.1	23.3	Sham	24.41	24.9	27	26.69	26.8	27.5
RA 3	RA 3.1	24.1	Sham	25.98	26.4	26.4	28.34	31.5	31.6
RA 4	RA 4.5	25.8	Sham	27.37	27.6	28.8	30.47	28.5	28.11
RA 6	RA 6.1	24.1	Sham	25.53	26.2	26.44	28	26.1	25.9
RA 6	RA 6.4	24.1	Sham	25.55	25.1	25.25	26.9	30.1	29.9
RA 8	RA 8.5	26.2	Sham	28.67	28.5	29.8	30.05	29.5	29.4
RA 1	RA 1.2	26	Sham	26.09	27.7	28.9	29.14	29.5	29.6		1.2385	1.40787	1.74333	1.57479	1.85935	2.2025	1.91315
RA 2	RA 2.5	26.7	Sham	27.28	27	29.1	29.52	33.1	32.9
RA 4	RA 4.2	26.5	Sham	27.87	28.8	30.5	32.1	30.9	29.66
RA 5	RA 5.3	25.8	Sham	28.03	27.9	28.83	28	26.9	27.46
RA 6	RA 6.3	23.1	Sham	24.37	24.2	25.79	26.6	27.4	27.3
RA 7	RA 7.4	24.1	Sham	24.9	24.7	26.43	26.4	30.2	29.63
RA 10	RA 10.3	26	Sham	27.88	28.9	29.56	30	26.7	27
RA 1	RA 1.4	25.1	0.66	25.91	25.7	26	27.41	26.7	27		0.350571	0.988276	0.947418	1.30015	1.37496	1.27541	1.33712
RA 2	RA 2.2	25.6	0.66	27.73	28.1	30.1	32.1	31.4	31.6
RA 3	RA 3.3	24.7	0.66	26.7	26.8	27.6	29.1	28.5	28.8
RA 4	RA 4.3	25	0.66	26.99	27	26.4	28.1	27.7	28.5
RA 5	RA 5.4	25.6	0.66	27.05	26.5	26.39	27.8	28.1	27.35
RA 6	RA 6.2	25.5	0.66	29.2	28.8	28.25	29.7	29.3	29.21
RA 7	RA 7.3	24.9	0.66	27.98	27.8	28.41	29.4	28.9	30.3
RA 9	RA 9.1	24.5	0.66	27.65	28.3	29.16
RA 9	RA 9.3	25.1	0.66	28.46	28.6	29.16	30.2	29.9	29.26
RA 10	RA 10.2	25.1	0.66	26.02	27.6	28.51	28.2	29.3	28.24
RA 2	RA 2.4	25.5	0.66	28.04	28.8	31	31.61	31.9	31.3		0.280346	0.657186	0.725862	0.994573	0.913469	0.724461	0.69967
RA 3	RA 3.5	25.3	0.66	27.7	28.3	29.6	31.1	30.6	31
RA 5	RA 5.1	25.4	0.66	27.93	28.3	29.65	31.1	31.1	31.04
RA 7	RA 7.1	25.6	0.66	28.81	28.7	29.21	29.9	30	30.6
RA 8	RA 8.1	24.7	0.66	27.56	27.1	28.29	29	29.5	29.1
RA 8	RA 8.3	25.1	0.66	27.11	27.9	29.79	30.7	30.9	30.9
RA 9	RA 9.5	25.6	0.66	29.2	29.7	31.6	31.6	31.1	31.21
RA 10	RA 10.5	25.3	0.66	27.47	29	29.06	29.55	30	29.83
RA 1	RA 1.3	25.4	0.55	25.66	27.2	28.1	28.82	28	28.8		0.286138	1.13196	0.947365	1.04474	1.22874	1.11355	1.09251
RA 2	RA 2.3	24.5	0.55	23.76	24.8	27.1	28.16	27.6	28.7
RA 4	RA 4.1	24.8	0.55	24.01	25.8	25.7	26.75	26.8	27.2
RA 5	RA 5.2	25.1	0.55	25.94	27.5	27.25	30.3	27.4	27.69
RA 7	RA 7.2	24.6	0.55	26.57	26.7	27.8	29.25	29.7	30
RA 7	RA 7.5	25	0.55	27.38	26.9	28.58	29.4	29.1	29.5
RA 8	RA 8.4	24.8	0.55	25.93	26.3	29	27.2	27.4	27.4
RA 10	RA 10.1	25.2	0.55	25.61	28	28.98	30.25	30	30.2
RA 1	RA 1.5	25.3	0.55	22.91	24	26.3	26.85	27.1	27.1		0.419643	1.57663	1.33195	1.12762	1.23713	1.49184	1.2955
RA 3	RA 3.2	24.4	0.55	23.02	25.7	27.8	29	28.6	28.9
RA 3	RA 3.4	24.7	0.55	24.99	26.6	28.6	29.9	30.3	29.4
RA 4	RA 4.4	24.4	0.55	24.22	25.4	27.1	28.55	28.6	28.1
RA 5	RA 5.5	24.9	0.55	25.83	26.1	27	28.2	28.1	27.62
RA 6	RA 6.5	25.5	0.55	26.37	28.6	29.73	31.2	32.1	31.38
RA 8	RA 8.2	25.6	0.55	28.25	28.6	30.06	31	31.6	31.1
RA 9	RA 9.2	24.6	0.55	26.3	27.2	28.3	29	28.5	28.57
RA 9	RA 9.4	24.6	0.55	26.18	26.1	27.6	28.5	29.1	28.85
RA 10	RA 10.4	24.7	0.55	24.4	26.4	28.47	28.8	29.8	29.09
				Day -14 (preop.)	Day -7 (Start RA-protocol)	Day 0 (RA induced)	Day 7	Day 14	Day 21	Day 28
			Sham RA+	24.5429	26.04	26.4143	27.1271	28.3057	28.4714	28.7157
			Sham RA-	25.4571	26.6314	27.0286	28.4443	28.8229	29.2429	29.0786
			AB 0,66 RA+	25.11	27.369	27.52	27.998	29.1122	28.8667	28.9178
			AB 0,66 RA-	25.3125	27.9775	28.475	29.775	30.57	30.6375	30.7357
			AB 0,55 RA+	24.925	25.6075	26.65	27.8138	28.7662	28.25	28.6862
			AB 0,55 RA-	24.87	25.247	26.47	28.096	29.1	29.38	29.011

## Sheet: SAP and CRP
ABSOLUTE VALUES
SAP MICE	DAY
Control	1	2	4	7	10	14
0.409583	42.7712	42.5014	5.33855	3.78524	0.567615	1.39786
1.20527	40.1927	11.4873	17.1158	3.38958	2.2352	1.39776
0.602341	21.7267	28.3282	8.81681	3.22528	0.790954	3.43071
0.121605	18.9188	56.9857	17.05	2.9901	1.47693	2.38086
1.36605	14.7255	21.3325	7.67704	2.79432	1.42956	5.05298
0.373872
0.2
5.71966
0.773957
3.64919
CRP HUMAN
Control	Mild	Moderate	Severe
0.6	2	14	46
1	1	8	6
0.3	7	39	5
1.4	2	4	23
15.9	2.8	15	11
0.9	3	5	39
1.8	5	9	4
0.2	10	48	9
1	15	3	5
4	5	7	76
0.8	8	6	70
3.3	0.5	5.5	29

## Sheet: IL-6
ABSOLUTE VALUES
MICE	DAY
Control	1	2	4	7	10	14
5.5	241.8	22.9	26.1	14.4	7.6	48.5
2.1	202	131.7	44.9	15.5	20.8	44.9
4.1	308.7	29.3	32.6	12.8	9.8	32.4
6.1	198.3	35.8	73.2	13	25.5	13.6
4.2	191.4	40.2	20.3	10.2	10.3	21.7
3.4
2.7
38.4
3.9
54.5
HUMAN
Control	Mild	Moderate	Severe
0.18	4.1	4.64	5.04
0.17	1.27	0.6	1.16
0.2	1.83	2.93	2.45
0.37	1.39	1.27	1.75
0.49	0.66	1.74	1.88
0.14	0.89	1.36	2.34
0.27	0.14	2.39	4.76
0.31	0.94	1.44	4.49
0.22	0.95	1.79	3.04
0.5	4.17	10.91	3.9
0.12
0.29

## Sheet: TNF
ABSOLUTE VALUES
MICE	DAY
Control	1	2	4	7	10	14
5.13	13.61	5.99	7.57	13.07	12.59	14.48
3.35	12.78	8.45	9.55	14.75	13.66	15.22
4.5	11.62	6.82	10.95	16.55	11.73	15.06
3.05	5.15	5.14	11.66	12.02	11.24	13.08
3.64	5.69	6.67	11.19	10.19	12.19	13.11
3.67
3.27
6.19
3.01
5.8
HUMAN
Control	Mild	Moderate	Severe
0.8	1.1	1.36	2.97
0.99	1.41	1.93	1.52
1.15	1.35	1.4	2.18
1.06	1.12	1.34	1.03
3.49	1.5	1.18	1.2
1.08	0.89	0.77	0.81
0.83	0.9	2.06	1.2
1.04	0.94	1.03	1.32
0.95	0.61	1.09	1.05
1.11	1.82	1.38	1
0.79
1.06

## Sheet: Organ weight mean
	SHAM RA-	SHAM RA+	P-value (two-tailed)	0,66 RA-	0,66 RA+	P-value	0,55 RA-	0,55 RA+	P-value			# Cage	# Animal	Weight (g)	Operation	RA status	Body weight by euthanization	Total heart weight	Left ventricular weight	Lung weight
n	7	7		8	9		10	8				RA 1	RA 1.2	26	Sham	-	29.4	0.134	0.102	0.147
Total body weight	29.31	28.6		30.62	28.92		29.01	28.69				RA 2	RA 2.5	26.7	Sham	-	29.6	0.128	0.102	0.15
Heart	0.132	0.136	0.94	0.184	0.17	0.63	0.216	0.214	0.978			RA 4	RA 4.2	26.5	Sham	-	32.9	0.149	0.119	0.167
Left ventricle	0.104	0.108	0.812	0.155	0.14	0.689	0.178	0.174	0.649			RA 5	RA 5.3	25.8	Sham	-	29.66	0.136	0.108	0.144
Lung	0.146	0.147	0.502	0.155	0.148	0.751	0.333	0.314	0.649			RA 6	RA 6.3	23.1	Sham	-	27.46	0.113	0.089	0.127
												RA 7	RA 7.4	24.1	Sham	-	27.3	0.115	0.093	0.145
												RA 10	RA 10.3	26	Sham	-	29.63	0.149	0.117	0.14
												RA 1	RA 1.1	24.2	Sham	+	28.6	0.134	0.102	0.156
												RA 2	RA 2.1	23.3	Sham	+	27.5	0.139	0.108	0.126
												RA 3	RA 3.1	24.1	Sham	+	28.6	0.146	0.116	0.146
												RA 4	RA 4.5	25.8	Sham	+	31.6	0.147	0.116	0.157
												RA 6	RA 6.1	24.1	Sham	+	28.11	0.136	0.11	0.153
												RA 6	RA 6.4	24.1	Sham	+	25.9	0.113	0.094	0.135
												RA 8	RA 8.5	26.2	Sham	+	29.9	0.137	0.113	0.153
												RA 2	RA 2.4	25.5	0.66	-	31.3	0.202	0.166	0.17
												RA 3	RA 3.5	25.3	0.66	-	31	0.187	0.161	0.156
												RA 5	RA 5.1	25.4	0.66	-	31.04	0.193	0.161	0.156
												RA 7	RA 7.1	25.6	0.66	-	30.6	0.174	0.146	0.146
												RA 8	RA 8.1	24.7	0.66	-	29.1	0.167	0.134	0.146
												RA 8	RA 8.3	25.1	0.66	-	30.9	0.179	0.15	0.17
												RA 9	RA 9.5	25.6	0.66	-	31.21	0.188	0.16	0.153
												RA 10	RA 10.5	25.3	0.66	-	29.83	0.184	0.158	0.146
												RA 1	RA 1.4	25.1	0.66	+	27	0.152	0.123	0.14
												RA 2	RA 2.2	25.6	0.66	+	31.6	0.205	0.161	0.161
												RA 3	RA 3.3	24.7	0.66	+	28.8	0.162	0.134	0.153
												RA 4	RA 4.3	25	0.66	+	28.5	0.168	0.138	0.159
												RA 5	RA 5.4	25.6	0.66	+	27.35	0.16	0.133	0.137
												RA 6	RA 6.2	25.5	0.66	+	29.21	0.161	0.142	0.146
												RA 7	RA 7.3	24.9	0.66	+	30.3	0.177	0.149	0.155
												RA 9	RA 9.3	25.1	0.66	+	29.26	0.168	0.135	0.124
												RA 10	RA 10.2	25.1	0.66	+	28.24	0.175	0.147	0.153
												RA 1	RA 1.5	25.3	0.55	-	27.1	0.232	0.195	0.465
												RA 3	RA 3.2	24.4	0.55	-	28.9	0.234	0.192	0.53
												RA 3	RA 3.4	24.7	0.55	-	29.4	0.231	0.192	0.451
												RA 4	RA 4.4	24.4	0.55	-	28.1	0.214	0.177	0.269
												RA 5	RA 5.5	24.9	0.55	-	27.62	0.171	0.146	0.144
												RA 6	RA 6.5	25.5	0.55	-	31.38	0.221	0.181	0.295
												RA 8	RA 8.2	25.6	0.55	-	31.1	0.231	0.19	0.321
												RA 9	RA 9.2	24.6	0.55	-	28.57	0.184	0.152	0.181
												RA 9	RA 9.4	24.6	0.55	-	28.85	0.184	0.155	0.186
												RA 10	RA 10.4	24.7	0.55	-	29.09	0.256	0.201	0.484
												RA 1	RA 1.3	25.4	0.55	+	28.8	0.217	0.176	0.312
												RA 2	RA 2.3	24.5	0.55	+	28.7	0.227	0.177	0.37
												RA 4	RA 4.1	24.8	0.55	+	27.2	0.232	0.188	0.406
												RA 5	RA 5.2	25.1	0.55	+	27.69	0.165	0.137	0.161
												RA 7	RA 7.2	24.6	0.55	+	30	0.216	0.18	0.298
												RA 7	RA 7.5	25	0.55	+	29.5	0.219	0.18	0.35
												RA 8	RA 8.4	24.8	0.55	+	27.4	0.175	0.145	0.174
												RA 10	RA 10.1	25.2	0.55	+	30.2	0.259	0.211	0.437

## Sheet: CINE-MRI
Study ID	Animal ID	MRI	Mass_ED (mg)	EDV (µl)	ESV (µl)	Stroke Volume (µl)	EF
s_2019032101	'RA1_5'	Baseline	96.7775	34.0462	8.13007	25.9161	0.761204
s_2019032102	'RA1_2'	Baseline	92.4091	38.4951	8.80241	29.6926	0.771337
s_2019032103	'RA1_1'	Baseline	88.853	31.2996	7.22408	24.0755	0.769196
s_2019032104	'RA1_3'	Baseline	99.6589	44.9419	16.1362	28.8057	0.640955
s_2019032105	'RA1_4'	Baseline	102.992	44.0741	11.4298	32.6443	0.740669
s_2019032106	'RA3_1'	Baseline	91.3576	50.8022	15.5163	35.2859	0.694575
s_2019032107	'RA3_2'	Baseline	84.6874	33.145	7.38144	25.7635	0.777298
s_2019032201	'RA2_5'	Baseline	91.2588	32.3009	9.03606	23.2649	0.720254
s_2019032202	'RA2_3'	Baseline	81.856	27.895	5.45979	22.4352	0.804274
s_2019032203	'RA2_4'	Baseline	88.3523	39.5632	10.7908	28.7724	0.727251
s_2019032204	'RA2_1'	Baseline	94.8699	33.1163	9.32217	23.7942	0.718503
s_2019032205	'RA2_2'	Baseline	95.7148	41.2083	10.891	30.3173	0.735709
s_2019040801	'RA1_1'	MR1	97.2431	59.2089	20.8902	38.3186	0.647177
s_2019040802	'RA1_2'	MR1	110.743	41.3465	9.86099	31.4856	0.761504
s_2019040803	'RA1_3'	MR1	135.679	58.5175	32.0435	26.474	0.452412
s_2019040804	'RA1_4'	MR1	113.167	43.4399	11.816	31.6238	0.727991
s_2019040805	'RA1_5'	MR1	125.822	37.5891	15.9645	21.6246	0.575289
s_2019040806	'RA2_1'	MR1	87.8366	26.6123	4.58717	22.0251	0.827629
s_2019040807	'RA2_4'	MR1	131.724	48.9998	17.1232	31.8766	0.650545
s_2019040808	'RA2_5'	MR1	84.4696	34.5278	6.8903	27.6375	0.800442
s_2019040809	'RA2_3'	MR1	132.089	46.0768	25.2056	20.8712	0.452965
s_2019040901	'RA3_1'	MR1	110.298	44.7941	11.7874	33.0067	0.736853
s_2019040902	'RA3_2'	MR1	136.574	41.5325	20.8187	20.7138	0.498737
s_2019040903	'RA3_3'	MR1	108.798	47.9078	13.0415	34.8663	0.727779
s_2019040904	'RA3_5'	MR1	126.992	53.1578	26.6647	26.4931	0.498385
s_2019040905	'RA4_1'	MR1	138.57	59.9575	35.3146	24.6429	0.411007
s_2019040906	'RA4_2'	MR1	108.277	37.756	7.3719	30.3841	0.804749
s_2019040907	'RA4_3'	MR1	112.678	50.9453	21.1239	29.8214	0.585361
s_2019040908	'RA4_4'	MR1	142.583	46.6442	17.7526	28.8916	0.619403
s_2019040909	'RA4_5'	MR1	94.7898	46.3295	16.5653	29.7642	0.642445
s_2019041001	'RA5_1'	MR1	146.685	36.397	7.27177	29.1252	0.80021
s_2019041002	'RA5_2'	MR1	119.81	40.8268	17.1709	23.6559	0.579421
s_2019041003	'RA5_3'	MR1	105.463	38.0516	9.78947	28.2621	0.742732
s_2019041004	'RA5_5'	MR1	121.395	43.6878	16.2601	27.4277	0.627811
s_2019041005	'RA6_1'	MR1	96.9928	37.055	8.05855	28.9965	0.782525
s_2019041006	'RA6_2'	MR1	130.397	53.2579	21.6866	31.5714	0.592802
s_2019041007	'RA6_3'	MR1	85.0779	46.73	12.9318	33.7982	0.723265
s_2019041008	'RA6_4'	MR1	98.5136	40.4024	8.06332	32.3391	0.800425
s_2019041101	'RA7_1'	MR1	120.343	58.8179	28.162	30.6559	0.5212
s_2019041102	'RA7_5'	MR1	134.562	55.1128	28.1048	27.0081	0.49005
s_2019041103	'RA7_3'	MR1	121.604	47.3595	22.7785	24.581	0.519029
s_2019041104	'RA7_4'	MR1	79.3902	44.7321	12.0544	32.6777	0.730519
s_2019041105	'RA8_1'	MR1	129.725	53.3485	28.1334	25.2151	0.472649
s_2019041106	'RA8_2'	MR1	126.411	51.3792	33.5312	17.848	0.347378
s_2019041107	'RA8_4'	MR1	128.529	48.1319	23.4842	24.6477	0.512086
s_2019041108	'RA8_5'	MR1	96.6611	61.9793	25.5489	36.4304	0.587783
s_2019041201	'RA9_1'	MR1	120.348	62.3894	29.4256	32.9638	0.528355
s_2019041203	'RA9_2'	MR1	122.496	52.5999	27.5326	25.0673	0.476566
s_2019041202	'RA9_3'	MR1	135.824	63.796	33.9794	29.8166	0.467374
s_2019041204	'RA9_5'	MR1	129.109	58.5127	29.5973	28.9154	0.494173
s_2019041205	'RA10_1'	MR1	132.165	52.6428	29.9931	22.6498	0.430254
s_2019041206	'RA10_2'	MR1	139.827	54.636	25.6443	28.9917	0.530634
s_2019041207	'RA10_3'	MR1	102.023	57.7307	27.4181	30.3125	0.525068
s_2019041208	'RA10_4'	MR1	133.003	51.384	27.5612	23.8228	0.463623
s_2019041209	'RA10_5'	MR1	129.139	49.3765	14.1001	35.2764	0.714437
s_2019042301	'RA1_1'	MR2	101.963	44.0693	8.61645	35.4528	0.80448
s_2019042302	'RA1_2'	MR2	105.906	55.8329	12.0497	43.7832	0.784183
s_2019042303	'RA1_3'	MR2	136.212	65.546	28.9583	36.5877	0.558199
s_2019042304	'RA1_4'	MR2	123.122	47.3309	12.7029	34.6279	0.731614
s_2019042305	'RA1_5'	MR2	162.286	53.7062	24.7812	28.9249	0.538578
s_2019042306	'RA2_1'	MR2	91.5805	32.1674	4.80652	27.3609	0.850578
s_2019042307	'RA2_3'	MR2	161.829	63.262	38.3091	24.9529	0.394437
s_2019042308	'RA2_4'	MR2	150.81	68.9936	29.13	39.8636	0.577787
s_2019042309	'RA2_5'	MR2	105.889	57.292	12.4025	44.8895	0.783521
s_2019042401	'RA3_2'	MR2	170.301	53.8206	34.0557	19.7649	0.367237
s_2019042402	'RA3_5'	MR2	137.862	74.3771	42.7341	31.6429	0.425439
s_2019042403	'RA3_1'	MR2	108.291	77.5433	31.4856	46.0577	0.593961
s_2019042404	'RA3_3'	MR2	121.244	68.7838	29.7546	39.0291	0.567418
s_2019042405	'RA4_1'	MR2	157.716	70.0903	42.944	27.1463	0.387305
s_2019042406	'RA4_5'	MR2	109.381	70.0235	34.6518	35.3718	0.505141
s_2019042407	'RA4_3'	MR2	130.662	62.1557	32.3439	29.8119	0.479632
s_2019042411	'RA4_2'	MR2	118.879	67.5869	25.363	42.2239	0.624735
s_2019042412	'RA4_4'	MR2	154.749	56.8771	31.9624	24.9147	0.438045
s_2019042501	'RA5_1'	MR2	137.687	73.3185	25.9447	47.3738	0.646137
s_2019042502	'RA5_2'	MR2	133.121	60.8587	27.566	33.2928	0.54705
s_2019042503	'RA5_3'	MR2	111.118	63.6244	23.2553	40.369	0.63449
s_2019042504	'RA5_5'	MR2	141.596	52.6476	21.8916	30.756	0.584186
s_2019042505	'RA6_1'	MR2	100.932	56.3431	19.8841	36.459	0.647089
s_2019042506	'RA6_2'	MR2	132.935	65.5985	31.3902	34.2083	0.52148
s_2019042507	'RA6_3'	MR2	82.3079	52.7573	13.5469	39.2103	0.743221
s_2019042508	'RA6_4'	MR2	95.0664	55.1271	16.0742	39.053	0.708416
s_2019042601	'RA7_1'	MR2	137.718	64.7736	29.9692	34.8043	0.537323
s_2019042602	'RA7_4'	MR2	91.5442	49.0856	13.8521	35.2335	0.717797
s_2019042605	'RA7_3'	MR2	136.545	61.3737	29.7499	31.6238	0.515267
s_2019042606	'RA7_5'	MR2	152.327	67.6298	39.4344	28.1954	0.416908
s_2019042607	'RA8_1'	MR2	144.829	68.5358	33.6933	34.8425	0.508384
s_2019042608	'RA8_2'	MR2	167.591	65.6128	39.978	25.6348	0.390698
s_2019042609	'RA8_4'	MR2	141.279	57.6591	29.6354	28.0237	0.486024
s_2019042610	'RA8_5'	MR2	113.419	58.3553	22.4304	35.9249	0.615623
s_2019042701	'RA9_2'	MR2	131.711	58.5794	28.5769	30.0026	0.512169
s_2019042702	'RA9_5'	MR2	144.989	71.8737	40.0257	31.848	0.44311
s_2019042703	'RA10_3'	MR2	109.238	44.8895	9.21726	35.6722	0.794668
s_2019042704	'RA9_3'	MR2	138.863	66.0276	33.4024	32.6252	0.494114
s_2019042705	'RA10_1'	MR2	180.743	68.9268	41.2035	27.7233	0.402214
s_2019042706	'RA10_2'	MR2	142.386	58.6605	26.3882	32.2723	0.550154
s_2019042707	'RA10_4'	MR2	159.804	60.1149	38.1136	22.0013	0.365987
s_2019042708	'RA10_5'	MR2	128.678	56.2668	22.3541	33.9127	0.602712
s_2019050601	'RA1_1'	MR3	109.531	49.7532	12.9318	36.8214	0.740081
s_2019050602	'RA1_2'	MR3	119.414	52.8336	18.6157	34.2178	0.647653
s_2019050603	'RA1_3'	MR3	160.182	80.9097	49.3526	31.5571	0.390028
s_2019050604	'RA1_4'	MR3	135.405	61.6932	30.7608	30.9324	0.501391
s_2019050605	'RA1_5'	MR3	199.588	65.465	40.2784	25.1865	0.384733
s_2019050606	'RA2_1'	MR3	114.453	39.8445	9.77516	30.0694	0.754667
s_2019050607	'RA2_3'	MR3	190.547	57.6639	34.9426	22.7213	0.39403
s_2019050608	'RA2_4'	MR3	164.606	65.9704	37.9372	28.0333	0.424937
s_2019050609	'RA2_5'	MR3	101.137	55.7184	13.1845	42.5339	0.763372
s_2019050701	'RA3_1'	MR3	114.677	79.0882	31.4569	47.6313	0.602255
s_2019050702	'RA3_2'	MR3	200.384	66.8001	43.7212	23.0789	0.345492
s_2019050703	'RA3_3'	MR3	145.054	60.544	32.0435	28.5006	0.470741
s_2019050704	'RA3_5'	MR3	158.538	76.2177	46.6013	29.6164	0.388576
s_2019050705	'RA4_1'	MR3	190.06	73.7524	53.8635	19.8889	0.269671
s_2019050706	'RA4_2'	MR3	116.851	65.3076	25.7063	39.6013	0.606381
s_2019050707	'RA4_3'	MR3	126.345	57.1918	32.1007	25.0912	0.438719
s_2019050708	'RA4_4'	MR3	175.07	57.292	34.5039	22.788	0.397753
s_2019050709	'RA4_5'	MR3	113.516	53.4105	19.083	34.3275	0.64271
s_2019050801	'RA5_1'	MR3	175.828	75.202	32.7969	42.4051	0.563883
s_2019050802	'RA5_2'	MR3	152.36	52.7239	25.2628	27.4611	0.520847
s_2019050803	'RA5_3'	MR3	117.85	64.9023	28.4815	36.4208	0.561164
s_2019050804	'RA5_5'	MR3	152.184	52.7763	25.0435	27.7328	0.525479
s_2019050805	'RA6_2'	MR3	139.119	62.8901	25.3391	37.5509	0.597088
s_2019050806	'RA6_3'	MR3	95.4044	59.3996	18.7397	40.6599	0.684515
s_2019050807	'RA6_1'	MR3	123.863	51.2457	14.4386	36.8071	0.718247
s_2019050808	'RA6_4'	MR3	85.8514	43.7212	7.42912	36.2921	0.83008
s_2019050901	'RA7_1'	MR3	159.276	78.8641	42.3956	36.4685	0.462422
s_2019050902	'RA7_3'	MR3	140.543	63.5099	32.1817	31.3282	0.49328
s_2019050903	'RA7_4'	MR3	87.4423	41.6231	10.0279	31.5952	0.759079
s_2019050904	'RA7_5'	MR3	170.108	65.1503	35.0189	30.1313	0.46249
s_2019050905	'RA8_1'	MR3	133.102	49.3431	21.1763	28.1668	0.570835
s_2019050906	'RA8_2'	MR3	184.593	73.6666	46.2437	27.4229	0.372257
s_2019050907	'RA8_4'	MR3	151.057	57.025	30.9563	26.0687	0.457145
s_2019050908	'RA8_5'	MR3	103.328	48.2512	18.4393	29.8119	0.617848
s_2019051001	'RA9_5'	MR3	156.537	60.2388	37.8561	22.3827	0.371567
s_2019051002	'RA9_3'	MR3	152.682	70.1761	42.7389	27.4372	0.390976
s_2019051003	'RA9_2'	MR3	142.078	56.1285	32.9351	23.1934	0.413219
s_2019051004	'RA10_2'	MR3	179.025	59.1612	31.9052	27.256	0.460708
s_2019051005	'RA10_1'	MR3	190.636	69.3226	51.8322	17.4904	0.252304
s_2019051006	'RA10_5'	MR3	156.555	64.4827	41.8091	22.6736	0.351623
s_2019051007	'RA10_4'	MR3	184.227	63.4861	42.0141	21.472	0.338215
s_2019051008	'RA10_3'	MR3	126.056	46.2055	12.7411	33.4644	0.724252

## Sheet: TPM-MRI
studyID	s_septum	s_FW	e_septum	e_FW	strain_min_septum	strain_min_FW	s_combined	e_combined	strain_min_combined
RA1_1_s_2019032103_1_1_20190321_103454_20_tpm_2019_Final_190131	-5.05834	-6.17858	4.87643	6.86526	-0.141198	-0.201591	-5.58495	5.80715	-0.170752
RA1_1_s_2019040801_1_2_20190408_073617_21_tpm_2019_Final_190131	-4.03568	-4.82025	6.03133	8.40409	-0.142481	-0.189209	-4.29698	7.15297	-0.161914
RA1_1_s_2019042301_1_3_20190423_082752_25_tpm_2019_Final_190131	-3.36624	-7.22281	5.29166	8.5243	-0.0740798	-0.201756	-4.98442	6.77314	-0.135551
RA1_1_s_2019050601_1_4_20190506_073652_22_tpm_2019_Final_190131	-5.32531	-7.24123	7.53882	7.56075	-0.142918	-0.200837	-6.28327	7.54978	-0.170268
RA1_2_s_2019032102_1_1_20190321_091219_25_tpm_2019_Final_190131	-3.81875	-5.8071	6.08061	6.11863	-0.113804	-0.176416	-4.58275	6.09962	-0.143683
RA1_2_s_2019040802_1_2_20190408_083046_20_tpm_2019_Final_190131	-5.61971	-5.46691	8.69911	8.27648	-0.156418	-0.18569	-5.37443	8.48779	-0.170194
RA1_2_s_2019042302_1_3_20190423_091547_21_tpm_2019_Final_190131	-4.6944	-7.2335	5.82657	8.51452	-0.110379	-0.187215	-5.17574	7.17054	-0.146484
RA1_2_s_2019050602_1_4_20190506_082326_21_tpm_2019_Final_190131	-5.07808	-7.07793	7.42377	7.93545	-0.156108	-0.184166	-5.97143	7.31917	-0.170137
RA1_3_s_2019032104_1_1_20190321_114141_19_tpm_2019_Final_190131	-4.64852	-3.52525	9.7351	8.51848	-0.169887	-0.115852	-3.59285	9.12679	-0.142703
RA1_3_s_2019040803_1_2_20190408_092259_22_tpm_2019_Final_190131	0.777241	-1.8171	1.76953	6.68767	-0.000113062	-0.0451317	0.575835	4.2286	-4.92313e-05
RA1_3_s_2019042303_1_3_20190423_095947_20_tpm_2019_Final_190131	-0.725889	-1.81756	4.28663	5.5466	-0.00277576	-0.0590989	-1.19543	4.91661	-0.0284964
RA1_3_s_2019050603_1_4_20190506_090559_21_tpm_2019_Final_190131	-1.44422	-2.2218	4.33825	6.52548	-0.0428229	-0.075585	-1.88362	5.3578	-0.0615694
RA1_4_s_2019032105_1_1_20190321_124105_19_tpm_2019_Final_190131	-6.05766	-7.41712	8.29827	9.66385	-0.147359	-0.212718	-6.38301	8.85108	-0.179542
RA1_4_s_2019040804_1_2_20190408_100705_21_tpm_2019_Final_190131	-3.15625	-3.05447	6.40056	7.14622	-0.0923764	-0.119299	-3.05001	6.77339	-0.105173
RA1_4_s_2019042304_1_3_20190423_104329_23_tpm_2019_Final_190131	-3.49104	-2.58733	6.43369	5.8963	-0.089816	-0.0985235	-2.46904	5.60311	-0.0937071
RA1_4_s_2019050604_1_4_20190506_094609_21_tpm_2019_Final_190131	-2.7797	-2.5937	5.6541	5.84917	-0.0781424	-0.10705	-2.60473	5.75163	-0.0905469
RA1_5_s_2019032101_1_1_20190321_075502_26_tpm_2019_Final_190131	-4.66295	-5.55433	5.64087	7.09066	-0.14086	-0.1555	-4.9109	6.25736	-0.148044
RA1_5_s_2019040805_1_2_20190408_105318_22_tpm_2019_Final_190131	-2.06607	-2.10154	2.78811	5.47527	-0.0383827	-0.0457284	-2.03719	4.02047	-0.041574
RA1_5_s_2019042305_1_3_20190423_112540_27_tpm_2019_Final_190131	-1.77216	-1.36462	3.87335	4.00025	-0.0458595	-0.0358741	-2.03977	4.3733	-0.0567369
RA1_5_s_2019050605_1_4_20190506_102543_28_tpm_2019_Final_190131	-1.36906	-1.45301	1.23507	3.94252	-0.00303699	-0.0450721	-0.66244	2.53002	-0.0178617
RA2_1_s_2019040806_1_1_20190408_114442_26_tpm_2019_Final_190131	-4.92493	-4.4918	4.52511	2.83246	-0.0979147	-0.120275	-4.65343	3.59572	-0.108665
RA2_1_s_2019032204_1_1_20190322_121811_28_tpm_2019_Final_190131	-5.70393	-5.80661	4.68278	6.22067	-0.141673	-0.167637	-5.589	5.35951	-0.152892
RA2_1_s_2019042306_1_2_20190423_121036_20_tpm_2019_Final_190131	-7.08746	-5.30741	5.01244	3.73046	-0.153283	-0.133759	-6.16047	4.51492	-0.143255
RA2_1_s_2019050606_1_3_20190506_111523_21_tpm_2019_Final_190131	-5.23771	-6.36206	7.22156	6.11182	-0.128142	-0.148495	-5.32497	6.66669	-0.135364
RA2_2_s_2019032205_1_1_20190322_132840_20_tpm_2019_Final_190131	-3.74149	-3.62832	6.44383	6.02677	-0.12676	-0.11578	-3.54799	6.2353	-0.120979
RA2_3_s_2019032202_1_1_20190322_100431_27_tpm_2019_Final_190131	-5.6354	-7.69863	9.21017	8.96504	-0.170072	-0.199132	-6.34832	9.08761	-0.181751
RA2_3_s_2019040809_1_2_20190408_141237_23_tpm_2019_Final_190131	-0.838082	-2.85626	3.36785	5.42031	-0.00649105	-0.0890569	-1.04116	3.99523	-0.0269265
RA2_3_s_2019042307_1_3_20190423_124538_21_tpm_2019_Final_190131	-1.9134	-2.04687	5.26129	3.53883	-0.0143366	-0.052465	-1.13366	4.40006	-0.030382
RA2_3_s_2019050607_1_4_20190506_115631_23_tpm_2019_Final_190131	-0.974855	-2.32137	4.76689	3.84336	-0.0105012	-0.0597703	-1.46117	4.30513	-0.0309397
RA2_4_s_2019032203_1_1_20190322_111137_25_tpm_2019_Final_190131	-4.62606	-4.18171	6.95443	3.35348	-0.146165	-0.105929	-4.13313	4.98761	-0.116818
RA2_4_s_2019040807_1_2_20190408_124936_21_tpm_2019_Final_190131	-1.86051	-3.22759	5.32551	3.39875	-0.0775662	-0.0865936	-2.32137	4.00469	-0.0752015
RA2_4_s_2019042308_1_3_20190423_132008_25_tpm_2019_Final_190131	-2.63926	-1.98196	5.8803	5.83438	-0.0691391	-0.0820735	-2.19393	5.81041	-0.0754941
RA2_4_s_2019050608_1_4_20190506_124432_25_tpm_2019_Final_190131	-2.41334	-2.52368	5.09806	4.42111	-0.0690464	-0.0944561	-2.18059	4.56585	-0.0810072
RA2_5_s_2019032201_1_1_20190322_072235_20_tpm_2019_Final_190131	-3.99314	-5.36371	5.47885	7.52887	-0.0972838	-0.150242	-4.4308	6.41722	-0.123763
RA2_5_s_2019040808_1_2_20190408_133102_20_tpm_2019_Final_190131	-7.09945	-6.44606	6.95158	6.48313	-0.149009	-0.196769	-6.77254	6.71735	-0.170273
RA2_5_s_2019042309_1_3_20190423_135957_22_tpm_2019_Final_190131	-6.32808	-6.27233	10.4924	5.76858	-0.150208	-0.187134	-6.21279	8.1305	-0.168671
RA2_5_s_2019050609_1_4_20190506_133947_20_tpm_2019_Final_190131	-3.97358	-3.78328	7.35136	6.13298	-0.104664	-0.14431	-3.71746	6.72462	-0.122786
RA3_1_s_2019032106_1_1_20190321_134217_24_tpm_2019_Final_190131	-6.4202	-6.81359	6.44436	7.46036	-0.163014	-0.17741	-5.85336	6.95236	-0.170101
RA3_1_s_2019040901_1_2_20190409_074235_29_tpm_2019_Final_190131	-5.49178	-4.48101	6.74124	5.28297	-0.140128	-0.137082	-5.33696	5.89476	-0.137803
RA3_1_s_20190424_03_1_3_20190424_083619_19_tpm_2019_Final_190131	-2.82948	-3.78786	8.67836	4.53171	-0.08089	-0.124462	-3.0484	6.52738	-0.100459
RA3_1_s_2019050701_1_4_20190507_072903_23_tpm_2019_Final_190131	-3.68883	-3.90623	6.85232	8.61748	-0.139476	-0.19431	-3.85212	7.00572	-0.169085
RA3_2_s_2019032107_1_1_20190321_145454_21_tpm_2019_Final_190131	-4.69142	-6.42603	4.90923	8.62223	-0.136275	-0.158756	-5.55873	6.68911	-0.135505
RA3_2_s_2019040902_1_2_20190409_083141_21_tpm_2019_Final_190131	-2.02719	-2.92751	4.62724	5.53375	-0.0180009	-0.103563	-1.97184	5.07738	-0.0402862
RA3_2_s_20190424_01_1_3_20190424_071056_19_tpm_2019_Final_190131	0.56116	-2.56203	3.50266	4.78124	0.000137684	-0.0845721	-0.873057	3.81592	-0.0147571
RA3_2_s_2019050702_1_4_20190507_082306_21_tpm_2019_Final_190131	-0.929771	-2.30382	4.40596	5.10071	-0.0214629	-0.0711044	-1.51609	4.75333	-0.0454565
RA3_3_s_2019040903_1_1_20190409_091525_23_tpm_2019_Final_190131	-4.22762	-3.72437	4.95837	6.91097	-0.140117	-0.126535	-3.00483	5.78893	-0.131263
RA3_3_s_20190424_04_1_2_20190424_091126_19_tpm_2019_Final_190131	-2.86434	-3.17429	4.96251	6.1714	-0.0681571	-0.059528	-2.13122	5.56695	-0.0623188
RA3_3_s_2019050703_1_3_20190507_090643_20_tpm_2019_Final_190131	-2.50332	-3.6998	5.67361	7.22545	-0.0807295	-0.150474	-2.96518	6.44953	-0.115154
RA3_5_s_2019040904_1_1_20190409_100238_21_tpm_2019_Final_190131	-3.05328	-3.39225	5.08519	6.41258	-0.0858867	-0.11436	-2.50446	5.72389	-0.0986896
RA3_5_s_20190424_02_1_2_20190424_075627_19_tpm_2019_Final_190131	-2.18795	-3.51512	5.72825	6.75825	-0.0360485	-0.119995	-2.7696	5.82779	-0.0748268
RA3_5_s_2019050704_1_3_20190507_095001_23_tpm_2019_Final_190131	-2.23255	-3.34563	6.32791	6.99625	-0.0627008	-0.0869773	-1.96419	6.66208	-0.0681344
RA4_1_s_2019040905_1_1_20190409_104437_22_tpm_2019_Final_190131	-2.28992	-3.1501	2.90493	6.28931	-0.0221937	-0.0697127	-2.0656	4.38922	-0.0445049
RA4_1_s_20190424_05_1_2_20190424_094746_20_tpm_2019_Final_190131	-1.17905	-1.40252	3.81354	4.84328	-0.00620724	-0.0281914	-0.874378	4.32841	-0.00568886
RA4_1_s_2019050705_1_3_20190507_103811_22_tpm_2019_Final_190131	-1.5889	-2.4568	3.38478	5.60243	-0.0118894	-0.0762961	-1.85398	4.4936	-0.0381767
RA4_2_s_2019040906_1_1_20190409_115123_22_tpm_2019_Final_190131	-6.36866	-7.14166	6.94344	6.89619	-0.174886	-0.177697	-6.54004	6.82097	-0.176292
RA4_2_s_20190424_11_1_2_20190424_121359_18_tpm_2019_Final_190131	-3.45547	-3.8125	8.68214	5.36823	-0.0772861	-0.112194	-3.15733	6.84148	-0.0927075
RA4_2_s_2019050706_1_3_20190507_111709_24_tpm_2019_Final_190131	-4.61674	-4.61495	7.44755	7.22656	-0.120542	-0.150443	-4.52276	7.24783	-0.135492
RA4_3_s_2019040907_1_1_20190409_123659_19_tpm_2019_Final_190131	-3.62587	-7.17934	4.24164	10.1655	-0.0790348	-0.223655	-5.29449	7.16445	-0.14924
RA4_3_s_20190424_07_1_2_20190424_111023_47_tpm_2019_Final_190131	-1.89879	-2.03942	5.84997	6.55603	-0.0518044	-0.0647125	-1.83669	6.08476	-0.05605
RA4_3_s_2019050707_1_6_20190507_120121_20_tpm_2019_Final_190131	-2.63143	-2.32202	6.5769	8.15325	-0.0917398	-0.0833635	-2.51888	6.71804	-0.0756389
RA4_4_s_2019040908_1_1_20190409_131714_23_tpm_2019_Final_190131	-1.89423	-2.70341	4.79834	5.08869	-0.0285287	-0.0985805	-1.67818	4.72653	-0.0618657
RA4_4_s_20190424_12_1_2_20190424_125428_22_tpm_2019_Final_190131	-3.60412	-2.78903	5.51823	6.16536	-0.0121339	-0.0984765	-1.79789	5.62974	-0.0551547
RA4_4_s_2019050708_1_3_20190507_123837_21_tpm_2019_Final_190131	-2.20307	-2.12528	6.58176	6.6474	-0.0663551	-0.0743608	-1.99327	6.38142	-0.0673791
RA4_5_s_2019040909_1_1_20190409_140453_20_tpm_2019_Final_190131	-4.10798	-5.27729	5.13971	4.20136	-0.0851931	-0.154152	-4.26634	4.61756	-0.111474
RA4_5_s_20190424_06_1_2_20190424_102645_22_tpm_2019_Final_190131	-4.54639	-3.77737	9.84813	8.97626	-0.137828	-0.154894	-4.09287	9.31941	-0.145176
RA4_5_s_2019050709_1_3_20190507_131856_24_tpm_2019_Final_190131	-4.58603	-6.94498	4.8365	9.25995	-0.116906	-0.211261	-5.62891	7.04822	-0.163828
RA5_1_s_2019041001_1_1_20190410_074016_23_tpm_2019_Final_190131	-4.36228	-2.88597	4.01845	4.21882	-0.0965728	-0.0927814	-3.05509	3.88636	-0.0943442
RA5_1_s_20190425_01_1_2_20190425_100240_24_tpm_2019_Final_190131	-3.35258	-3.41756	4.29385	5.17861	-0.117095	-0.142334	-3.38507	4.46663	-0.123711
RA5_1_s_2019050801_1_3_20190508_081823_23_tpm_2019_Final_190131	-2.78264	-2.93745	3.67137	4.18861	-0.101351	-0.103785	-2.79596	3.7741	-0.10171
RA5_2_s_2019041002_1_1_20190410_083359_22_tpm_2019_Final_190131	-1.6058	-2.52839	5.24322	8.49806	-0.0353485	-0.0822994	-1.44571	6.70571	-0.0572117
RA5_2_s_20190425_02_1_2_20190425_104433_20_tpm_2019_Final_190131	-2.93245	-2.59836	7.27796	6.84719	-0.102501	-0.0891474	-2.76541	7.05301	-0.0948233
RA5_2_s_2019050802_1_3_20190508_090637_26_tpm_2019_Final_190131	-2.03615	-2.03084	5.4607	5.65304	-0.0818322	-0.0775845	-1.7854	5.55295	-0.0783049
RA5_3_s_2019041003_1_1_20190410_092733_25_tpm_2019_Final_190131	-6.59985	-5.10786	5.88697	5.87511	-0.168285	-0.148361	-5.85386	5.8709	-0.158323
RA5_3_s_20190425_03_1_2_20190425_112745_22_tpm_2019_Final_190131	-6.14481	-4.67093	8.2796	8.15985	-0.150364	-0.1755	-5.29593	8.21972	-0.161963
RA5_3_s_2019050803_1_3_20190508_095529_22_tpm_2019_Final_190131	-3.02938	-4.05538	4.74963	8.27324	-0.086433	-0.147187	-2.98931	6.51143	-0.114761
RA5_5_s_2019041004_1_1_20190410_102026_20_tpm_2019_Final_190131	-2.33797	-4.1304	7.76925	9.38252	-0.111401	-0.157679	-3.227	8.13074	-0.132255
RA5_5_s_20190425_04_1_2_20190425_120715_20_tpm_2019_Final_190131	-1.94729	-2.67944	3.57357	8.2987	-0.0349317	-0.0983122	-2.20316	4.2239	-0.0459249
RA5_5_s_2019050804_1_3_20190508_105228_22_tpm_2019_Final_190131	-2.48392	-2.03627	3.92429	5.75183	-0.0850998	-0.0211695	-1.64719	4.63198	-0.0527994
RA6_1_s_2019041005_1_1_20190410_110704_22_tpm_2019_Final_190131	-7.16084	-4.7243	8.30667	4.70178	-0.183609	-0.129543	-5.37227	5.2689	-0.141074
RA6_1_s_20190425_05_1_2_20190425_124728_22_tpm_2019_Final_190131	-4.61593	-4.42826	6.39245	7.11536	-0.131243	-0.139917	-4.08269	6.63043	-0.134659
RA6_1_s_2019050807_1_3_20190508_134621_21_tpm_2019_Final_190131	-4.7297	-3.10878	6.3016	6.86201	-0.101562	-0.065464	-3.57421	6.47144	-0.083513
RA6_2_s_2019041006_1_1_20190410_120316_20_tpm_2019_Final_190131	-3.30923	-2.97325	6.24574	5.69175	-0.118236	-0.113311	-3.09185	5.99344	-0.114626
RA6_2_s_20190425_06_1_2_20190425_133253_19_tpm_2019_Final_190131	-1.99182	-3.07494	8.23259	6.49195	-0.102854	-0.115947	-2.3639	7.20273	-0.109401
RA6_2_s_2019050805_1_3_20190508_113301_20_tpm_2019_Final_190131	-2.0572	-2.68202	5.84472	3.95951	-0.0716918	-0.0791603	-1.94207	4.85512	-0.0754207
RA6_3_s_2019041007_1_1_20190410_124302_23_tpm_2019_Final_190131	-3.85575	-5.26794	5.20546	8.06072	-0.0747636	-0.166083	-4.37935	6.63309	-0.119729
RA6_3_s_20190425_07_1_2_20190425_142239_22_tpm_2019_Final_190131	-6.07759	-6.06932	7.62635	5.31977	-0.138117	-0.166541	-5.84656	6.4327	-0.150274
RA6_3_s_2019050806_1_4_20190508_121436_20_tpm_2019_Final_190131	-4.60452	-4.26164	5.07534	7.19518	-0.160422	-0.168258	-4.43308	6.13526	-0.162988
RA6_4_s_2019041008_1_1_20190410_133028_19_tpm_2019_Final_190131	-4.75341	-6.4081	8.72633	6.41936	-0.132579	-0.178351	-5.32248	7.32577	-0.154898
RA6_4_s_20190425_08_1_2_20190425_150629_29_tpm_2019_Final_190131	-5.76879	-8.18802	9.20895	8.36355	-0.171981	-0.243232	-6.58927	8.78625	-0.207219
RA6_4_s_2019050808_1_3_20190508_145149_22_tpm_2019_Final_190131	-5.69706	-4.91715	5.71496	5.98995	-0.169601	-0.131705	-5.27846	5.85245	-0.150653
RA7_1_s_2019041101_1_1_20190411_074320_22_tpm_2019_Final_190131	-5.10896	-2.85744	5.56776	5.52133	-0.149567	-0.10292	-3.80853	5.49145	-0.1259
RA7_1_s_20190426_01_1_2_20190426_064037_19_tpm_2019_Final_190131	-4.16967	-3.74947	3.723	6.36668	-0.0900435	-0.11669	-3.53613	4.56894	-0.0924211
RA7_1_s_2019050901_1_3_20190509_075915_26_tpm_2019_Final_190131	-1.89841	-2.3729	3.78977	5.38058	-0.0591901	-0.0792213	-1.90335	4.58518	-0.0675757
RA7_3_s_2019041103_1_1_20190411_092238_20_tpm_2019_Final_190131	-2.28678	-3.64435	5.46898	6.49397	-0.0784265	-0.108051	-2.66358	5.86253	-0.0920187
RA7_3_s_20190426_05_1_4_20190426_081353_21_tpm_2019_Final_190131	-2.56771	-3.06581	6.80684	7.18624	-0.0909066	-0.113748	-2.58962	6.99654	-0.101963
RA7_3_s_2019050902_1_5_20190509_084118_25_tpm_2019_Final_190131	-2.67602	-3.2702	6.13796	5.82682	-0.0932126	-0.120929	-2.34809	5.98239	-0.0972342
RA7_4_s_2019041104_1_1_20190411_102015_20_tpm_2019_Final_190131	-4.82121	-5.76364	8.01493	6.58375	-0.150363	-0.18557	-5.27688	7.29934	-0.164219
RA7_4_s_20190426_02_1_2_20190426_071937_22_tpm_2019_Final_190131	-5.65044	-4.9797	8.4786	8.93606	-0.153164	-0.158747	-5.2684	8.51824	-0.155955
RA7_4_s_2019050903_1_3_20190509_093527_21_tpm_2019_Final_190131	-4.18578	-4.82845	4.23895	6.44838	-0.104195	-0.108698	-4.21294	5.34366	-0.103455
RA7_5_s_2019041102_1_1_20190411_083214_22_tpm_2019_Final_190131	-2.36615	-2.32543	4.58471	3.10563	-0.0552492	-0.0220763	-2.25611	3.63104	-0.0423341
RA7_5_s_20190426_06_1_2_20190426_085314_20_tpm_2019_Final_190131	-1.56172	-1.868	5.55592	5.25022	-0.0525164	-0.0633232	-1.55854	5.227	-0.0577062
RA7_5_s_2019050904_1_3_20190509_101604_22_tpm_2019_Final_190131	-1.89364	-1.86955	4.74678	7.22937	-0.0404146	-0.0758712	-1.39791	5.98808	-0.0573458
RA8_1_s_2019041105_1_1_20190411_112536_26_tpm_2019_Final_190131	-3.00627	-2.62449	5.55552	5.34595	-0.0812339	-0.0812132	-2.69808	5.2865	-0.0810798
RA8_1_s_20190426_07_1_2_20190426_093014_21_tpm_2019_Final_190131	-2.51205	-2.51164	5.86529	6.79624	-0.0718241	-0.110912	-2.36944	6.33077	-0.0900324
RA8_1_s_2019050905_1_3_20190509_110419_21_tpm_2019_Final_190131	-1.97869	-2.79417	4.77228	5.05184	-0.075293	-0.105607	-2.3156	4.80293	-0.0901966
RA8_2_s_2019041106_1_1_20190411_123023_24_tpm_2019_Final_190131	-1.83377	-2.32129	3.70508	6.95102	-0.0370684	-0.0888019	-1.58337	5.32805	-0.0550771
RA8_2_s_20190426_08_1_2_20190426_100918_22_tpm_2019_Final_190131	-1.81864	-1.94048	3.9788	5.92508	-0.0257968	-0.0730021	-1.33649	4.95194	-0.0484919
RA8_2_s_2019050906_1_3_20190509_114610_22_tpm_2019_Final_190131	-1.24934	-2.26374	1.95647	5.19384	-0.0169287	-0.0715676	-1.3244	3.37959	-0.0421023
RA8_4_s_2019041107_1_1_20190411_131942_21_tpm_2019_Final_190131	-2.58419	-1.2589	5.97142	6.61562	-0.0871021	-0.0484319	-1.81197	6.29352	-0.0644375
RA8_4_s_20190426_09_1_2_20190426_105509_23_tpm_2019_Final_190131	-1.34476	-2.42636	5.95324	5.71923	-0.0500803	-0.0775977	-1.48821	5.35917	-0.0613112
RA8_4_s_2019050907_1_3_20190509_123459_21_tpm_2019_Final_190131	-1.92538	-2.72335	5.50345	5.6474	-0.0534775	-0.101139	-1.66536	5.54367	-0.0683597
RA8_5_s_2019041108_1_1_20190411_140856_19_tpm_2019_Final_190131	-3.86369	-4.5877	7.88354	9.9636	-0.103413	-0.161633	-3.55176	8.83429	-0.131701
RA8_5_s_20190426_10_1_2_20190426_113935_22_tpm_2019_Final_190131	-4.37991	-4.06954	11.0569	7.45776	-0.147073	-0.131836	-4.08617	9.2032	-0.138515
RA8_5_s_2019050908_1_3_20190509_132016_20_tpm_2019_Final_190131	-3.7823	-4.87421	5.02089	7.80866	-0.114735	-0.15566	-4.10495	6.41477	-0.122649
RA9_1_s_2019041201_1_1_20190412_080110_26_tpm_2019_Final_190131 (E26)	-2.2495	-3.01583	5.79936	6.9713	-0.0576948	-0.109776	-2.58954	6.38533	-0.0834211
RA9_2_s_2019041203_1_1_20190412_094539_22_tpm_2019_Final_190131 (E22)	-2.12293	-2.17678	4.95183	5.71143	-0.0481356	-0.0912998	-1.87338	5.14049	-0.0608252
RA9_2_s_20190427_01_1_2_20190427_074520_28_tpm_2019_Final_190131	-1.64463	-2.34309	6.50152	7.69388	-0.0504374	-0.101002	-1.72474	6.99452	-0.0724893
RA9_2_s_2019051003_1_3_20190510_095550_21_tpm_2019_Final_190131	-1.96861	-2.02826	5.38108	6.19129	-0.0477721	-0.0599639	-1.38806	5.60723	-0.0501397
RA9_3_s_2019041202_1_2_20190412_085857_21_tpm_2019_Final_190131 (E21)	-3.51403	-3.42023	7.78778	7.68265	-0.10387	-0.10944	-3.40875	7.36203	-0.10496
RA9_3_s_20190427_04_1_1_20190427_095938_24_tpm_2019_Final_190131	-3.09951	-2.87306	6.77438	7.39855	-0.0847428	-0.127668	-2.89753	7.05929	-0.105808
RA9_3_s_2019051002_1_2_20190510_090718_26_tpm_2019_Final_190131	-2.92161	-3.11513	5.20587	6.65743	-0.0727163	-0.101789	-2.9794	5.93165	-0.0867622
RA9_5_s_2019041204_1_1_20190412_103409_24_tpm_2019_Final_190131 (E24)	-1.90534	-3.89093	4.76365	6.0942	-0.0731061	-0.123775	-2.87914	5.42893	-0.0980639
RA9_5_s_20190427_02_1_2_20190427_082842_25_tpm_2019_Final_190131	-2.05509	-3.8994	6.04432	6.08704	-0.0663356	-0.123758	-2.84188	6.02741	-0.0936143
RA9_5_s_2019051001_1_3_20190510_082421_28_tpm_2019_Final_190131	-2.06413	-2.9946	4.87842	5.87342	-0.0636902	-0.116368	-2.28789	5.37592	-0.0848513
RA10_1_s_2019041205_1_1_20190412_114007_11_tpm_2019_Final_190131 (E11)	-2.59825	-2.2685	3.6273	4.59915	-0.0607169	-0.0866392	-2.20681	4.11322	-0.0662838
RA10_1_s_20190427_05_1_2_20190427_104252_23_tpm_2019_Final_190131	-1.43129	-2.12136	6.02064	6.25038	-0.0218713	-0.0717091	-1.43302	5.81774	-0.0325345
RA10_1_s_2019051005_1_3_20190510_112449_23_tpm_2019_Final_190131	-1.99141	-2.45051	5.43768	4.25081	-0.0439986	-0.0767732	-1.97267	4.84424	-0.0573744
RA10_2_s_2019041206_1_1_20190412_122859_23_tpm_2019_Final_190131 (E23)	-3.22587	-4.19403	7.21699	8.76477	-0.110839	-0.138275	-3.46057	7.99088	-0.123865
RA10_2_s_20190427_06_1_2_20190427_112529_25_tpm_2019_Final_190131	-2.26931	-3.48554	7.69112	8.40809	-0.0888789	-0.126217	-3.03888	8.04782	-0.101352
RA10_2_s_2019051004_1_3_20190510_104300_23_tpm_2019_Final_190131	-2.52304	-2.6396	4.43468	5.97779	-0.0751871	-0.0977537	-2.32733	4.99733	-0.0800682
RA10_3_s_2019041207_1_1_20190412_132849_21_tpm_2019_Final_190131 (E21)	-4.4191	-4.44711	6.1218	6.48736	-0.135616	-0.16195	-4.21231	6.30458	-0.148577
RA10_3_s_20190427_03_1_2_20190427_091155_24_tpm_2019_Final_190131	-4.32745	-6.08995	5.99084	4.58583	-0.10668	-0.134412	-5.2087	5.24085	-0.113768
RA10_3_s_2019051007_1_3_20190510_133753_25_tpm_2019_Final_190131	-4.57651	-6.28296	7.02421	6.46705	-0.116063	-0.167231	-5.42285	6.59658	-0.140275
RA10_4_s_2019041208_1_1_20190412_143331_21_tpm_2019_Final_190131 (E21)	-2.30843	-2.26773	5.22299	4.12322	-0.0268539	-0.062237	-1.29227	4.64886	-0.043243
RA10_4_s_20190427_07_1_2_20190427_121508_25_tpm_2019_Final_190131	-1.4484	-2.23038	5.90337	4.1614	-0.0253408	-0.0506435	-0.974845	5.03239	-0.033334
RA10_4_s_2019051007_1_3_20190510_125703_24_tpm_2019_Final_190131	-1.59585	-2.12549	3.95053	2.50951	-0.035789	-0.0527015	-1.61434	3.23002	-0.0374581
RA10_5_s_2019041209_1_1_20190412_152503_37_tpm_2019_Final_190131 (E37)	-2.20418	-4.11133	3.24912	6.9092	-0.0506339	-0.14138	-3.10009	4.94197	-0.0875115
RA10_5_s_20190427_08_1_2_20190427_130607_23_tpm_2019_Final_190131	-2.54081	-2.43587	4.77167	6.61424	-0.0778772	-0.0804641	-2.43111	5.20748	-0.0769241
RA10_5_s_2019051006_1_3_20190510_121124_21_tpm_2019_Final_190131	-1.8765	-2.52324	5.12665	5.67967	-0.0643766	-0.0725558	-1.68852	5.30259	-0.0634919

## Sheet: NPPA
	Sample ID	NPPA Quantity	18S Quantity	NPPA/18S			Sample ID	NPPA Quantity	18S Quantity
Sham RA-	1.2	0.197135	7.22884	0.0272707			1.1	0.291744	5.72187
	2.5	0.180733	6.45999	0.0279773			1.2	0.197135	7.22884
	4.2	0.174529	4.57983	0.0381082			1.3	3.72186	5.58738
	5.3	0.198402	5.10328	0.0388774			1.4	2.21836	5.24396
	6.3	0.233022	6.31577	0.0368952			1.5	3.94624	5.63762
	7.4	0.877303	6.78451	0.12931			2.1	0.626136	6.12069
	10.3	0.181389	5.65905	0.032053			2.2	1.78367	5.46742
Sham RA+	1.1	0.291744	5.72187	0.0509876			2.3	3.96912	5.23844
	2.1	0.626136	6.12069	0.102298			2.4	1.64278	3.89293
	3.1	0.171952	6.08436	0.0282614			2.5	0.180733	6.45999
	4.5	0.497808	6.65613	0.0747895			3.1	0.171952	6.08436
	6.1	0.37552	6.52208	0.0575768			3.2	4.08053	5.95635
	6.4	0.277805	6.82936	0.0406781			3.3	1.24354	5.5212
	8.5	0.329244	6.71614	0.0490228			3.4	5.50614	5.98921
0,66 RA-	2.4	1.64278	3.89293	0.421992			3.5	1.52108	6.28599
	3.5	1.52108	6.28599	0.241979			4.1	6.24757	5.91069
	5.1	1.38836	4.56565	0.304089			4.2	0.174529	4.57983
	7.1	1.65025	6.06699	0.272004			4.3	1.63094	3.86454
	8.1	1.90241	6.63297	0.286811			4.4	4.06319	5.88124
	8.3	2.17384	6.29692	0.345223			4.5	0.497808	6.65613
	9.5	1.05071	7.6601	0.137167			5.1	1.38836	4.56565
	10.5	1.40975	6.6027	0.213512			5.2	2.12333	6.52706
0,66 RA+	1.4	2.21836	5.24396	0.423031			5.3	0.198402	5.10328
	2.2	1.78367	5.46742	0.326236			5.4	1.12795	6.07101
	3.3	1.24354	5.5212	0.225231			5.5	2.26791	5.28619
	4.3	1.63094	3.86454	0.422027			6.1	0.37552	6.52208
	5.4	1.12795	6.07101	0.185792			6.2	1.25362	6.33784
	6.2	1.25362	6.33784	0.197799			6.3	0.233022	6.31577
	7.3	2.07027	5.87947	0.352118			6.4	0.277805	6.82936
	9.3	1.57449	6.31702	0.249246			6.5	5.23718	6.25248
	10.2	2.50003	6.18581	0.404156			7.1	1.65025	6.06699
0,55 RA-	1.5	3.94624	5.63762	0.699983			7.2	4.61436	6.94951
	3.2	4.08053	5.95635	0.685073			7.3	2.07027	5.87947
	3.4	5.50614	5.98921	0.919344			7.4	0.877303	6.78451
	4.4	4.06319	5.88124	0.690873			7.5	4.36996	6.74958
	5.5	2.26791	5.28619	0.429026			8.1	1.90241	6.63297
	6.5	5.23718	6.25248	0.837617			8.2	5.3586	6.23974
	8.2	5.3586	6.23974	0.858786			8.3	2.17384	6.29692
	9.2	2.93299	6.65537	0.440695			8.4	3.67872	6.64654
	9.4	3.31563	6.42101	0.516372			8.5	0.329244	6.71614
	10.4	4.62681	5.28732	0.875076			9.2	2.93299	6.65537
0,55 RA+	1.3	3.72186	5.58738	0.666118			9.3	1.57449	6.31702
	2.3	3.96912	5.23844	0.757692			9.4	3.31563	6.42101
	4.1	6.24757	5.91069	1.05699			9.5	1.05071	7.6601
	5.2	2.12333	6.52706	0.325313			10.1	4.51928	5.78466
	7.2	4.61436	6.94951	0.663984			10.2	2.50003	6.18581
	7.5	4.36996	6.74958	0.647441			10.3	0.181389	5.65905
	8.4	3.67872	6.64654	0.55348			10.4	4.62681	5.28732
	10.1	4.51928	5.78466	0.781253			10.5	1.40975	6.6027

[truncated: 4 more sheets: NPPB, MYH7, ACTA1, Abbreviations]
